# Supplementary material for: Demonstration of Genome-Wide Association Studies for Identifying Markers for Wood Property and Male Strobili Traits in Cryptomeria japonica
Source: PLoS One. 2013 Nov 19;8(11):e79866. doi: 10.1371/journal.pone.0079866 (PMC3833940; doi:10.1371/journal.pone.0079866)
Supplement: Table S1 — Genetic diversity statistics for plus trees and natural population in C. japonica. (XLS) [file pone.0079866.s003.xls]

## Sheet: S1
Table S1 Genetic diversity statistics for plus trees and natural population in C. japonica
Sample type	N	HO	HE	A144	FIS
plus trees in Kanto Breeding Region	367	0.333956	0.341122	1.99947	0.021035
natural population	181	0.327873	0.343051	1.99976	0.044357
core collection	456	0.33136	0.343809	1.99992	0.036247
N: number of individuals genotyped, HO: observed heterozygosity, HE: expected heterozygosity, A: Allelic richness and FIS: fixation index
